# Supplementary material for: Differential Metabolic Stability of 4α,25- and 4β,25-Dihydroxyvitamin D3 and Identification of Their Metabolites
Source: Biomolecules. 2023 Jun 24;13(7):1036. doi: 10.3390/biom13071036 (PMC10377336; doi:10.3390/biom13071036)
Supplement: Supplementary file 1 [file biomolecules-13-01036-s001.zip]

Archive with 1 entries (1 files):
- biomolecules-2452880-supplementary.pdf
